# Supplementary material for: Sex-Specific Associations of Childhood BMI Patterns with Cardiometabolic Risk: An 11-Year Korean Longitudinal Study
Source: Children (Basel). 2025 Jun 21;12(7):821. doi: 10.3390/children12070821 (PMC12293192; doi:10.3390/children12070821)
Supplement: Supplementary file 1 [file children-12-00821-s001.zip]

Archive with 1 entries (1 files):
- children-3643987-supplementary.pdf
